# Supplementary material for: CO2/CH4 Separation in Amino Acid Ionic Liquids, Polymerized Ionic Liquids, and Mixed Matrix Membranes
Source: Molecules. 2024 Mar 19;29(6):1357. doi: 10.3390/molecules29061357 (PMC10974021; doi:10.3390/molecules29061357)
Supplement: Supplementary file 1 [file molecules-29-01357-s001.zip]

Archive with 1 entries (1 files):
- molecules-2871646-supplementary.pdf
